# Supplementary material for: Cooking Delicacy with Ice—Nanobubble Isolation Switches Stewing to ‘BBQ’
Source: Nanomaterials (Basel). 2023 Jan 30;13(3):562. doi: 10.3390/nano13030562 (PMC9920162; doi:10.3390/nano13030562)
Supplement: Supplementary file 1 [file nanomaterials-13-00562-s001.zip]

Archive with 1 entries (1 files):
- nanomaterials-2159476-supplementary.pdf
